# Supplementary material for: Correlations between Educational Struggle, Toxic Sites by School District and Demographic Variables, with Geographical Information System Projections
Source: Int J Environ Res Public Health. 2023 Dec 9;20(24):7160. doi: 10.3390/ijerph20247160 (PMC10742704; doi:10.3390/ijerph20247160)
Supplement: Supplementary file 1 [file ijerph-20-07160-s001.zip]

Archive with 1 entries (1 files):
- ijerph-2543474-supplementary.pdf
